# Supplementary material for: Affinity-Based Copolymer Coating for Oriented Protein Immobilization in Biosensor Development
Source: Biosensors (Basel). 2025 Oct 4;15(10):670. doi: 10.3390/bios15100670 (PMC12564766; doi:10.3390/bios15100670)
Supplement: Supplementary file 1 [file biosensors-15-00670-s001.zip]

Archive with 1 entries (1 files):
- biosensors-3754540-supplementary.pdf
